# Supplementary material for: Fossilized anuran soft tissues reveal a new taphonomic model for the Eocene Geiseltal Konservat-Lagerstätte, Germany
Source: Sci Rep. 2024 Apr 23;14:7876. doi: 10.1038/s41598-024-55822-y (PMC11039752; doi:10.1038/s41598-024-55822-y)
Supplement: Supplementary file 2 — Supplementary Table 1. [file 41598_2024_55822_MOESM2_ESM.xlsx]

## Sheet: Overview_Individuals
Supplementary Table 1. Master dataset with soft tissue data for the Geiseltal anurans.
Data are shown for each of 168 specimens used in the study.
Hyphen (-) indicates an unknown date of specimen collection (column D) and/or lacking stratigraphic data (column L). Abbreviations in columns G and H indicate the anatomical region where Layers 1 and 2 occur.
“mold” refers to an external mold of E-K layer tissue texture in resin or wax. “skeleton” refers to a specimen comprising articulated bones from most or all of the cranium, torso, abdomen and/or limbs.
“disarticulated bones” refer to skeletal elements that are not in their original relative body positions in vivo. “x” denotes where Layer 1 and/or Layer 2 is/are present but lack anatomical data (e.g., due to the unconfident determination of skeletal elements).
“#” denotes where a feature is present. “?” indicates uncertainty regarding the presence/absence of a feature.
Abbreviations. Ce, ‘Cecilie’ pit; IL, ‘Geiselröhlitz’ site; GMH, Geiseltalmuseum Halle; indet., indeterminate;
Leo, ‘Leonhard’ pit; LMC, Lower Middle Coal; LUC, Lower Upper Coal; MC, Middle Coal; MUC, Middle Upper Coal; Nw, ‘Neumark-West’ pit; N/A, not applicable;
UHM, Upper ‘Hauptmittel’ (‘Hauptmittel’: intercalated sandy and silty successions); UMC, Upper Middle Coal;
XXXV, Neumark-Süd pit (NsXXXV). Anatomical region: cr, cranium; eye, eyespot; ext, beyond the body margin; fl, forelimbs; fp, forelimb phalanges; hl, hindlimbs; hp, hindlimb phalanges; pel, pelvic girdle; tor, torso; vc, vertebral column.
museum prefix	site prefix	specimen number	year of collection	anuran family	short description	Layer 1 (melanosome layer)	Layer 2 (E-K layer)	white material (aragonite crystals)	sediment on slab	plant remains	stratigraphic interval	embedding material
GMH	CeII	6709	1930	Pelobatidae	skeleton	x	hl, hp	#	#		LUC	paraffin wax (gypsum frame)
GMH	CeIII	6687	1932	Palaeobatrachidae	skeleton	fl, tor, vc, pel, hl			#		LUC	nitrocellulose glue
GMH	CeIV	2893	1933	Anura indet.	disarticulated bones	hl, pel, ext	hl, pel		#		UMC	nitrocellulose glue
GMH	CeIII	4939	1932	Pelobatidae	skeleton	x	cr, vc		#		LUC	paraffin wax (gypsum frame)
GMH	CeIII	4126	1932	?Pelobatidae	skeleton	cr, vc, tor	tor, vc, pel, ext		#	#	LUC	nitrocellulose glue
GMH	Ce	9002	-	Pelobatidae	skeleton						-	paraffin wax
GMH	CeIII	4935	1931	Pelobatidae	skeleton	eye, cr, tor, ext	vc, tor, pel, hl, ext	#	#		LUC	paraffin wax (gypsum frame)
GMH	CeII	6703	1930	Palaeobatrachidae	skeleton	x			#		LUC	paraffin wax (gypsum frame)
GMH	CeII	4950	1930	Palaeobatrachidae	skeleton	x			#		LUC	paraffin wax (gypsum frame)
GMH	CeII	6700	1930	?Pelobatidae	skeleton	fl	mold: fl, vc, pel, hl	#	#		LUC	paraffin wax (gypsum frame)
GMH	IL	17A	1969	Anura indet.	disarticulated bones	x	x	#	#		LMC	nitrocellulose glue
GMH	IL	17C	1969	Anura indet.	disarticulated bones				#		LMC	nitrocellulose glue
GMH	CeIII	6727	1932	Anura indet.	disarticulated bones				#		LUC	nitrocellulose glue on gypsum
GMH	CeII	6704	1930	Anura indet.	disarticulated bones	x	hl, ext	#	#		LUC	paraffin wax (gypsum frame)
GMH	CeIII	6762	1933	Pelobatidae	skeleton	eye	tor, pel, hl	#	#		LUC	nitrocellulose glue
GMH	CeIII	6718	1932	Pelobatidae	skeleton	x			#		LUC	nitrocellulose glue
GMH	CeIII	4956	1932	Pelobatidae	skeleton	x	eye, cr, fl, pel, hl, ext	#	#		LUC	nitrocellulose glue
GMH	CeII	6708	1930	?Pelobatidae	skeleton		mold: fl, tor	#			LUC	paraffin wax (gypsum frame)
GMH	CeI	4947	1930	Pelobatidae	skeleton	eye, tor, pel	mold: fl, tor, pel, hl	#	#		UHM	paraffin wax (gypsum frame)
GMH	CeIII	4975	1932	Pelobatidae	skeleton	fl, tor	tor, hl, ext		#	?	LUC	nitrocellulose glue
GMH	CeII	4940	1931	Anura indet.	disarticulated bones	x	x		#		LUC	paraffin wax
GMH	CeIII	6725	1932	Anura indet.	skeleton (hindlimb only)	hl, ext	hp, hl	#	#	#	LUC	nitrocellulose glue on gypsum
GMH	CeII	4944	1930	Pelobatidae	disarticulated bones	x	cr, hl, tor + mold tor	#	#		LUC	paraffin wax
GMH	CeIII	6720	1932	Anura indet.	skeleton (cranium+upper body)	x	vc		#		LUC	nitrocellulose glue on gypsum
GMH	CeVI	4976B	1934	Anura indet.	skeleton (hindlimbs only)	x			#		?UMC/?LUC	nitrocellulose glue
GMH	CeIII	4968	1932	?Pelobatidae	skeleton	x		#	#	?	LUC	nitrocellulose glue
GMH	CeIII	4989	1932	Anura indet.	skeleton	x		#	#		LUC	nitrocellulose glue
GMH	CeIV	4953	1933	Pelobatidae	disarticulated bones	x	x	#	#	?	UMC	nitrocellulose glue
GMH	CeIII	4958	1933	?Pelobatidae	skeleton	cr, tor, hl, ext	cr, tor, hl, hp, ext	#	#		LUC	nitrocellulose glue
GMH	CeIV	4960	1933	Pelobatidae	disarticulated bones	x		#	#	#	UMC	nitrocellulose glue
GMH	CeIV	4955	1933	Anura indet.	skeleton	ext	pel, hl	#	#	?	UMC	nitrocellulose glue
GMH	CeIV	4957	1933	?Palaeobatrachidae	skeleton	fl, hl, hp, ext	fp, ext		#		UMC	nitrocellulose glue
GMH	CeIII	4967	1932	Pelobatidae	skeleton	tor	cr, fl, tor, pel, hl	#	#		LUC	nitrocellulose glue
GMH	CeIII	6729	1932	Anura indet.	skeleton	cr, fl, tor	eye, fl, tor, hl		#		LUC	nitrocellulose glue
GMH	CeIII	6761	1932	?Pelobatidae	skeleton	ext		#	#		LUC	nitrocellulose glue
GMH	CeIV	2895	1933	Anura indet.	disarticulated bones	x			#	#	UMC	nitrocellulose glue
GMH	CeIII	1305	1933	Anura indet.	skeleton (hindlimbs only)	x	hl, fp		#		LUC	nitrocellulose glue
GMH	CeIII	6748	1932	Anura indet.	skeleton	fl, pel, hl, ext	tor, pel, hl		#		LUC	nitrocellulose glue
GMH	CeIII	6747	1932	Anura indet.	skeleton	x	fl, hl, fp, ext		#	#	LUC	nitrocellulose glue
GMH	CeIII	1307	1933	Anura indet.	disarticulated bones	x	fl, fp, tor, pel, hl, ext	#	#		LUC	nitrocellulose glue
GMH	CeIII	4988	1932	Anura indet.	skeleton (hindlimbs only)	x		#	#		LUC	nitrocellulose glue
GMH	CeIII	6740	1933	Anura indet.	skeleton (lower body only)	pel, hl, hp, ext	pel, hl, ext		#		LUC	nitrocellulose glue
GMH	CeIII	6743	1932	Pelobatidae	skeleton	eye, pel, ext	cr, fl, fp, vc, tor, pel, ext	#	#		LUC	nitrocellulose glue
GMH	CeIII	6754A	1933	Pelobatidae	skeleton	tor, pel	cr, vc, fl, tor, pel, hl	#	#		LUC	nitrocellulose glue
GMH	CeIII	4990	1932	Pelobatidae	skeleton	eye, tor, pel, hl	cr, tor, vc, pel, hl	#	#		UMC	nitrocellulose glue
GMH	CeIII	6745	1932	Pelobatidae	skeleton	eye, pel	fl, tor, pel, hl		#		LUC	nitrocellulose glue
GMH	CeIII	6754B	1933	?Discoglossidae/?Palaeoatrachidae	skeleton	eye, vc, tor, pel, hl, ext	cr, tor, pel, hl		#		LUC	nitrocellulose glue
GMH	NwXIV/?CeXIV	1275	1954	Anura indet.	skeleton						-	nitrocellulose glue
GMH	CeIII	6759	1932	Pelobatidae	skeleton	tor, vc	fl, tor, pel, hl	#	#		LUC	nitrocellulose glue
GMH	CeIII	4978	1932	Pelobatidae	skeleton	eye, tor, ext	cr, fl, tor	#	#		LUC	nitrocellulose glue
GMH	CeIII	6757	1932	Pelobatidae	skeleton	eye, fl, tor, pel	eye, cr, fl, tor, vc, pel, ext	#	#		LUC	nitrocellulose glue
GMH	CeIII	6693	1933	Anura indet.	disarticulated bones	x	hl, pel		#		LUC	nitrocellulose glue
GMH	CeIII	6749	1932	?Palaeobatrachidae	skeleton	x	cr, fl, tor, hl, ext	#	#		LUC	nitrocellulose glue
GMH	CeI	4951	1930	Pelobatidae	skeleton	x			#		UHM	paraffin wax
GMH	CeII	7130	1931	?Palaeobatrachidae	skeleton (single hindlimb only)						LUC	paraffin wax
GMH	Ce	7197	-	Anura indet.	skeleton (cranium+spine)				#		-	paraffin wax
GMH	CeIII	6750A	1933	?Pelobatidae	skeleton (big anuran)	x	cr, fl, tor, pel, hl	#	#		LUC	nitrocellulose glue
GMH	CeIV	4980	1933	Pelobatidae	disarticulated bones	x	x		#	#	UMC	nitrocellulose glue
GMH	CeIII	4983	1932	?Pelobatidae	skeleton	eye, cr	eye, cr, fl, fp, tor, pel, hl	#	#	#	LUC	nitrocellulose glue
GMH	CeIII	4991	1932	Pelobatidae	skeleton	x	vc, tor, pel, hl	#	#	?	LUC	nitrocellulose glue
GMH	CeIII	4987	1933	Anura indet.	skeleton	x	tor		#		LUC	nitrocellulose glue
GMH	CeV	3012	1934	Anura indet.	skeleton	fl, tor, ext	cr, fl, pel, ext	#	#	#	MUC	nitrocellulose glue
GMH	LeoV	3477A	1934	Pelobatidae	skeleton	cr, vc, tor, pel, hl, ext	cr, fp, fl, tor		#	#	MC	nitrocellulose glue
GMH	CeIII	4993	1932	Anura indet.	skeleton (cranium only)	eye, cr	eye, cr, tor		#		LUC	nitrocellulose glue
GMH	CeIII	6751	1932	?Palaeobatrachidae	skeleton	cr, vc, tor	vc, tor, pel, hl, ext	#			LUC	nitrocellulose glue
GMH	CeIII	6739	1932	Anura indet.	skeleton	x	x	#	#	#	LUC	nitrocellulose glue
GMH	CeIII	6733	1932	Pelobatidae	skeleton	eye, tor	cr, ext		#	#	LUC	nitrocellulose glue
GMH	CeIII	6711	1933	Anura indet.	skeleton	x	pel	#	#		LUC	nitrocellulose glue
GMH	CeIII	6738	1932	Anura indet.	skeleton (upper body only)	fl, tor	cr, fl, tor		#		LUC	nitrocellulose glue
GMH	CeIII	6736	1932	Anura indet.	skeleton (single lower hindlimb only)	x	hl		#		LUC	nitrocellulose glue
GMH	CeIII	6737	1932	Anura indet.	skeleton (single lower hindlimb only)	x	hl		#		LUC	nitrocellulose glue
GMH	CeIII	4998	1932	Anura indet.	skeleton (single hindlimb without foot)	x			#		LUC	nitrocellulose glue
GMH	CeIII	6717	1933	Anura indet.	disarticulated bones	x	x		#		LUC	nitrocellulose glue
GMH	CeIII	6731	1932	Anura indet.	skeleton	eye	ext		#		LUC	nitrocellulose glue
GMH	CeIII	6735	1932	Pelobatidae	skeleton	eye, tor, vc, pel	fl, tor, fp, pel, hl	#	#		LUC	nitrocellulose glue
GMH	CeIII	4997	1932	Pelobatidae	skeleton		cr, vc, tor, pel				LUC	nitrocellulose glue
GMH	CeIII	4996	1932	Anura indet.	skeleton	x	tor, pel, hl	#	#	?	LUC	nitrocellulose glue
GMH	CeIII	6732	1932	?Palaeobatrachidae	skeleton	vc, pel	hl, hp	#	#		LUC	nitrocellulose glue
GMH	CeIII	4999	1932	Anura indet.	disarticulated bones	x			#	#	LUC	nitrocellulose glue
GMH	CeIII	4994	1932	Anura indet.	skeleton	pel	pel		#		LUC	nitrocellulose glue
GMH	CeIV	6688	1933	?Palaeobatrachidae	skeleton	fp, ext	fl, hl		#	#	UMC	nitrocellulose glue
GMH	CeIII	6716	1932	?Palaeobatrachidae	skeleton (lower body only)	x	pel		#		LUC	nitrocellulose glue
GMH	CeIII	4992	1932	Pelobatidae	skeleton	cr, fl, pel, hl	fl, pel, hl		#	#	LUC	nitrocellulose glue
GMH	CeIII	6723(1)	1932	Anura indet.	skeleton	x	fl, pel, ext		#		LUC	nitrocellulose glue
GMH	CeIII	6760	1932	?Discoglossidae/?Pelobatidae	skeleton	x	fl, tor, pel	#	#		LUC	nitrocellulose glue
GMH	CeIII	4995	1932	?Discoglossidae/?Pelobatidae	skeleton	x	cr, vc	#	#		LUC	nitrocellulose glue
GMH	CeIII	4962	1932	Palaeobatrachidae	skeleton	x	fl, tor, pel, hl	#	#		LUC	nitrocellulose glue
GMH	CeII	4942	1930	?Palaeobatrachidae	skeleton	tor, pel	cr, fl, vc, tor, pel		#		LUC	paraffin wax (gypsum frame)
GMH	CeIV	6699	1933	?Palaeobatrachidae	skeleton	x	cr, vc, tor, pel, hl		#	#	UMC	nitrocellulose glue
GMH	CeIII	4959	1932	Anura indet.	skeleton (hindlimbs only)	hl	hl		#	#	LUC	nitrocellulose glue
GMH	CeIV	4961	1933	?Pelobatidae	skeleton	x	pel		#	#	UMC	nitrocellulose glue
GMH	CeIV	6696	1933	Pelobatidae	skeleton	x	fl, tor		#		UMC	nitrocellulose glue
GMH	CeIII	4936a	1932	Pelobatidae	skeleton	eye	cr, vc, fl, tor, pel, hl		#		LUC	nitrocellulose glue
GMH	XXXV	11A	1970	Anura indet.	skeleton	eye, cr	cr, fl, tor, pel, hl		#	#	UMC	sediment
GMH	LeoV	3477B	1934	Pelobatidae	skeleton	eye, cr, fl, tor, pel, hl, ext	cr, fl, fp, vc, pel, hl, ext		#	#	MC	nitrocellulose glue
GMH	CeIII	1301	1932	Pelobatidae	skeleton	x			#		LUC	nitrocellulose glue
GMH	CeIII	1302	1933	?Pelobatidae	skeleton	x		#	#		LUC	nitrocellulose glue
GMH	CeIII	1312	1932	Pelobatidae	skeleton	hl	tor, pel, hl	#	#		-	nitrocellulose glue
GMH	CeIII	1537	1932	Pelobatidae	skeleton	pel	cr, tor, pel	#	#	#	LUC	nitrocellulose glue
GMH	CeI	4608	1931	Pelobatidae	skeleton	x	x	#	#		UHM	paraffin wax
GMH	CeIV	4665	1933	Pelobatidae	disarticulated bones	x			#	#	UMC	nitrocellulose glue
GMH	CeII	4934	1930	Pelobatidae	skeleton	x		#	#		LUC	paraffin wax (gypsum frame)
GMH	CeIII	4936	1932	Palaeobatrachidae	skeleton	x		#	#		LUC	paraffin wax (gypsum frame)
GMH	CeIII	4941	1931	Pelobatidae	skeleton	x	cr	#	#		LUC	paraffin wax (gypsum frame)
GMH	CeII	4943	1930	Pelobatidae	skeleton	x	vc, hl, cr, fl, ext	#	#		LUC	paraffin wax (gypsum frame)
GMH	CeII	4946	1930	Pelobatidae	skeleton	x	ext	#	#	#	LUC	paraffin wax (gypsum frame)
GMH	CeII	4948	1930	Palaeobatrachidae	skeleton	x	cr, fl, tor, pel, ext	#	#		LUC	paraffin wax (gypsum frame)
GMH	CeII	4949	1930	Pelobatidae	skeleton	x			#		LUC	paraffin wax (gypsum frame)
GMH	CeIII	4965	1932	Pelobatidae	skeleton	eye	eye, tor, hl	#	#		LUC	nitrocellulose glue
GMH	CeIV	4971	1933	Pelobatidae	skeleton	eye	cr, vc, fl, tor, pel, hl, hp	#	#		UMC	nitrocellulose glue
GMH	CeIII	4972	1932	?Pelobatidae	skeleton	fl	cr, vc, tor, pel, hl	#	#		LUC	nitrocellulose glue
GMH	CeIII	4973	1931	Pelobatidae	skeleton	eye, pel, ext	cr, tor, pel	#	#		LUC	nitrocellulose glue
GMH	CeIII	4977	1932	Pelobatidae	skeleton	x			#		LUC	nitrocellulose glue
GMH	CeIII	4979	1931	?Pelobatidae	skeleton	x			#		LUC	nitrocellulose glue
GMH	CeIII	4981	1932	Palaeobatrachidae	skeleton	x	cr, fl, tor, vc, hl, ext		#	?	LUC	nitrocellulose glue
GMH	CeIII	4984	1933	Palaeobatrachidae	skeleton	x	pel, hl	#	#		LUC	nitrocellulose glue
GMH	CeIII	4985	1932	Palaeobatrachidae	skeleton	x	fl, pel	#	#		LUC	nitrocellulose glue
GMH	CeIV	6685	1933	Palaeobatrachidae	skeleton	x	x		#	#	UMC	nitrocellulose glue
GMH	CeIII	6686	1932	Anura indet.	skeleton	x		#	#	?	LUC	nitrocellulose glue
GMH	CeIII	6689	1933	?Pelobatidae	skeleton	x			#		LUC	nitrocellulose glue
GMH	CeIV	6691	1933	Palaeobatrachidae	skeleton	eye, cr	cr, vc, fp, fl, tor, pel		#		UMC	nitrocellulose glue
GMH	CeIV	6692	1933	Pelobatidae	skeleton	eye, cr, fp, tor, ext	eye, cr, fl, vc	#	#		UMC	nitrocellulose glue
GMH	CeIV	6697	1933	Pelobatidae	skeleton (upper body only)	eye, tor, pel, hl	eye, cr, vc, tor, pel, hl		#		UMC	nitrocellulose glue
GMH	CeIII	6698	1932	Pelobatidae	skeleton	hl, ext	cr, pel, hl, ext	#	#	#	LUC	nitrocellulose glue
GMH	CeIII	6701	1930	Pelobatidae	skeleton (single lower hindlimb only)		fp		#		LUC	paraffin wax (gypsum frame)
GMH	CeII	6706	1930	Pelobatidae	skeleton	eye, fl, tor	tor, vc, pel	#	#		LUC	paraffin wax (gypsum frame)
GMH	CeII	6707	1930	Pelobatidae	skeleton	eye, fl, tor, ext	eye, fl, tor	#	#	#	LUC	paraffin wax (gypsum frame)
GMH	CeIII	6715	1932	?Pelobatidae	skeleton	cr	cr, fl, tor, pel		#	#	LUC	nitrocellulose glue
GMH	CeIII	6719	1932	?Pelobatidae	skeleton	eye, hp		#	#	#	LUC	nitrocellulose glue
GMH	CeIII	6721	1932	?Palaeobatrachidae	skeleton (hindlimb only)	hl	hl		#		LUC	nitrocellulose glue on gypsum
GMH	CeIII	6722	1932	Anura indet.	skeleton	ext	pel, hl		#		LUC	nitrocellulose glue on gypsum
GMH	CeIII	6726	1932	Palaeobatrachidae	skeleton	x			#		LUC	nitrocellulose glue on gypsum
GMH	CeIII	6728	1932	Pelobatidae	skeleton	eye, tor, pel, hl	eye, cr, pel, tor, fl, hl	#	#		LUC	nitrocellulose glue
GMH	CeIII	6742	1932	Palaeobatrachidae	skeleton (upper body only)	eye, fl, tor	fl, tor	#	#	#	LUC	nitrocellulose glue
GMH	CeIII	6744	1932	?Pelobatidae	skeleton	x	fl, tor, fp, hl		#		LUC	nitrocellulose glue
GMH	CeIII	6755	1932	Palaeobatrachidae	skeleton	tor, hl, ext	pel, hl		#		LUC	nitrocellulose glue
GMH	CeIII	6756	1933	Palaeobatrachidae	skeleton	eye, tor	cr, fl, tor, pel, ext	#	#		LUC	nitrocellulose glue
GMH	CeIII	6834	1932	Pelobatidae	skeleton	fl, tor, pel	eye, fl, tor, pel, hl	#	#		LUC	nitrocellulose glue
GMH	CeII	7136	1930	Pelobatidae	skeleton		ext	#	#		LUC	paraffin wax (gypsum frame)
GMH	CeIII	7189	-	Anura indet.	skeleton (hindlimb only)	x		#	#		-	paraffin wax (gypsum frame)
GMH	CeIII	4664	1933	?Pelobatidae	disarticulated bones	x	x	#	#		LUC	nitrocellulose glue
GMH	-	4432A	-	Anura indet.	disarticulated bones	x	x		#	#	-	nitrocellulose glue
GMH	CeIV	4121	1932	Anura indet.	disarticulated bones	x	x	#	#	?	UMC	nitrocellulose glue
GMH	CeIV	4661	1933	Anura indet.	disarticulated bones	x			#		UMC	nitrocellulose glue
GMH	CeIV	4660	-	Anura indet.	disarticulated bones		fl, tor		#		UMC	nitrocellulose glue
GMH	CeIV	4669	1933	Anura indet.	disarticulated bones		fp, fl		#		UMC	nitrocellulose glue
GMH	CeIV	4656	1933	Anura indet.	disarticulated bones		x		#		UMC	nitrocellulose glue
GMH	IL	17B	1969	Anura indet.	disarticulated bones				#		LMC	nitrocellulose glue
GMH	CeII	6710	1930	Anura indet.	isolated tibiofibula	hl			#		LUC	paraffin wax (gypsum frame)
GMH	CeIII	6724	1932	Anura indet.	disarticulated bones	x			#	#	LUC	nitrocellulose glue on gypsum
GMH	CeIII	1311	1931	Anura indet.	disarticulated bones		x		#		LUC	nitrocellulose glue on gypsum
GMH	CeVI	4976A	1934	Anura indet.	single hindlimb and ?humerus (corner)	x			#		?UMC/?LUC	nitrocellulose glue
GMH	CeIII	6723	1932	Anura indet.	disarticulated bones				#		LUC	nitrocellulose glue on gypsum
GMH	CeIV	4657	1933	?Palaeobatrachidae	disarticulated bones	x	x		#	?	UMC	nitrocellulose glue
GMH	CeIV	4952	1933	?Pelobatidae	cranium only	eye, cr	cr		#	?	UMC	nitrocellulose glue
GMH	CeIV	4954	1933	Anura indet.	disarticulated bones	x	x	#	#		UMC	nitrocellulose glue
GMH	CeIII	1308	1932	Anura indet.	disarticulated bones	x			#		LUC	nitrocellulose glue
GMH	CeIV	4663	1933	Anura indet.	disarticulated bones	x			#		UMC	nitrocellulose glue
GMH	CeIV	1303	1933	Anura indet.	disarticulated bones	fl	fl		#		UMC	nitrocellulose glue
GMH	CeIII	1306	-	Anura indet.	disarticulated bones	x			#		LUC	nitrocellulose glue
GMH	CeIV	1304	1933	Anura indet.	disarticulated bones	x	x		#		UMC	nitrocellulose glue
GMH	CeIII	6752	1933	Anura indet.	disarticulated bones	x	x		#		LUC	nitrocellulose glue
GMH	CeIII	4986	1933	Anura indet.	disarticulated bones	x			#	#	LUC	nitrocellulose glue
GMH	CeIII	4982	1932	Anura indet.	disarticulated bones	x			#		LUC	nitrocellulose glue
GMH	LeoIII	3240	1934	Anura indet.	disarticulated bones	x	x		#		UMC	nitrocellulose glue
GMH	CeIV	6712	1932	Anura indet.	skeleton (poorly preserved)	x			#		UMC	nitrocellulose glue
GMH	CeIII	4974	1932	?Palaeobatrachidae	disarticulated bones	x	x		#	?	LUC	nitrocellulose glue
GMH	CeI	6702	1930	Anura indet.	single femur and tibiofibula	ext			#		UHM	paraffin wax (gypsum frame)
