# Supplementary material for: Fossilized anuran soft tissues reveal a new taphonomic model for the Eocene Geiseltal Konservat-Lagerstätte, Germany
Source: Sci Rep. 2024 Apr 23;14:7876. doi: 10.1038/s41598-024-55822-y (PMC11039752; doi:10.1038/s41598-024-55822-y)
Supplement: Supplementary file 3 — Supplementary Table 2. [file 41598_2024_55822_MOESM3_ESM.xlsx]

## Sheet: Soft Tissues Geiseltal Anurans
Supplementary Table 2. Historical description, interpretation, and mode of preservation of the soft tissue features of the Geiseltal anurans.
Historical Description/Observation	Historical Interpretation	Reference(s)	Notes
uppermost layer of many superimposed skin layers, transparent (Voigt 1935); clear or slightly yellowish (Voigt 1935); brittle and chippy (Voigt 1935); appears as homogenous, featureless layer or as layer with cell borders visible (Voigt 1935); visible in many specimens (but in different states of preservation) (Voigt 1935)	epidermis	Voigt 1935, p. 6–7; Voigt 1988, p. 328–329, 340
large, flat, polygonal nucleated cells (usually hexagonal, 25–30 µm in diameter, grainy surface) (Voigt 1935, 1988); extension over wide areas of some anuran specimens (Voigt 1935); bottle cell openings between cell margins (Voigt 1935)	stratum corneum of the epidermis	Voigt 1935, p. 6–7; Voigt 1988, p. 328–329, 340
thicker than stratum corneum and layered (Voigt 1935, 1988); merged with stratum corneum (Voigt 1935); hosts numerous nucleated cells, that are smaller (9–15 µm diameter) than those in layer above (stratum corneum) (Voigt 1935); hosts elongated cells (Voigt 1935)	stratum germinativum (with bottle cells) of the epidermis	Voigt 1935, p. 7–8; Voigt 1988, p. 328–329, 340
epithelial cells that show nuclei within (Voigt 1935, 1988); large mucous glands (Voigt 1988); ca. 40 µm long cornificated hooks (isolated or connected with each other) (Voigt 1935, 1988); epidermis merged with corium due to diagenesis (Voigt 1935)	features of the epidermis	Voigt 1935, p. 6–7, 12; Voigt 1988, p. 326, 329, 328, 340	The term corium is now referred to as dermis.
lumpy, mesh-like surface made of woven fibers (fibers are 2–3 µm thick, individual fibers are formed by a sequence of spherical or bubble-shaped structures, but those structures can also appear individually; spherical or bubble-shaped structures are bigger where the fibrous sequence structure is lost) (Voigt 1935); surface shows round-oval and polygonal pits (0.07–0.15 mm) (Voigt 1935)	dermis (corium after Voigt) with two layers of stratum spongiosum: (1) upper layer = stratum vasculare with numerous large mucous glands and characteristic connective tissue collagen fibers (include globular structures) penetrated by a net of blood vessels; contains pigment cells; natural splitting surface; (2) lower layer = stratum glandulare with intersecting connective tissue collagen fibers a…	Voigt 1935,p. 8–10, 24; Voigt 1988, p. 329	In modern nomenclature, the terms stratum vasculare and stratum glandulare are no longer in use and represent the stratum spongiosum.
underneath corium as pale (almost white), homogenous, flaky layer (Voigt 1935, Voigt 1988); fine grained with regular distribution of holes (Voigt 1935); in some cases made up of intersected microscopic fibers (Voigt 1935)	stratum compactum of the dermis	Voigt 1935, p. 11–12, 24; Voigt 1988, p. 329
swollen collagen fibers in connective tissue of the corium with blood vessels containing brownish matter (Voigt 1935, Voigt 1988)	collagen fibers in dermis with potential blood capillaries	Voigt 1935, p. 14, 24; Voigt 1988, p. 326
visible as holes/cavities in fibrous connective tissue of corium (Voigt 1935); upper part of glands as part of the epidermis usually missing (due to preparation process/removal of sediment) (Voigt 1935); ca. 60 gland holes per mm2 (Voigt 1935, 1988); longitudal axis: 100–170 µm (Voigt 1935); upper parts of glands in stratum corneum (if preserved) are visible as Y-shaped cleft in the centre of ova…	glands	Voigt 1935, p. 9, 12, 13, Voigt 1988, p. 329
numerous small channels (5–20 µm thick with 10 µm thick walls) in fibrous connective tissue that is between glands (Voigt 1935); in crosscut sections with tear drop shaped openings or as longitudal section (channels) (Voigt 1935); diverse orientations of channels (Voigt 1935); filled with very dark, almost red brown, homogenous or flaky material (Voigt 1935, Voigt 1988)	blood or lymph vessels	Voigt 1935, p. 10, 14; Voigt 1988, p. 326
dark, star-like shaped structures (0.05–0.1 mm in diameter) with long, branched, arm-like processes with dark granules (Voigt 1935, 1988); state of pigment expansion (Voigt 1935)	melanophores with melanin granules	Voigt 1988, p. 329; Voigt 1935, p.15
oval cells, 20–30 µm in diameter (Voigt 1935); sometimes filled with highly refractive granules (Voigt 1935); oval cells enclose star-like structures (which are interpreted as melanophores) (Voigt 1935, 1988)	xantholeucophores	Voigt 1935, p. 16; Voigt 1988, p. 329
n/a	well-preserved melanophores in stratum vasculare	Voigt 1935, p. 9	No observation given.
(…) filled with dark melanine granules (Voigt 1988)	melanin granules in skin	Voigt 1988, p. 329; Voigt 1935, p. 8
n/a	“Melaninkörnchen” [melanin granules]	Voigt 1937, p. 9–10; Voigt 1988, p. 328–329, 336	No observation given.
n/a	pigment granules in skin	Voigt 1937, p.9; Voigt 1988, p.336	No observation given.
n/a	“Pigmentkörnchen” [pigment granules]	Voigt 1937, p. 5, 9–10; Voigt 1988, p. 336	No observation given.
n/a	pigment granules in stratum germinativum	Voigt 1935, p. 8	No observation given.
n/a	epidermis and pigment cells of the skin	Voigt 1988, p. 326	No observation given.
well-preserved, striated, silicified with “occasionally, brittle fibrils broken into tiny prismatic rodlets” (Voigt 1988); show double refraction under microscope; fibers with A and I bands (Brenner 1939)	muscle	Brenner 1939, p. 110–111; Voigt 1988, p. 326; Voigt 1937, p. 10
short and roundish or ovoid microbodies; slim rods that differ in length and show slightly rounded edges; short rods with rounded edges	bacteria	Mrugowsky 1936, p. 7–8
white material in central cranium and along vertebral column are accumulations of microscopic crystals; refractometry, optical features and dissolution with hydrochloric acid point to aragonite crystals (statoliths); distribution of aragonite in the fossil skeletons is similar to location of statoliths in modern anurans	statoliths of the endolymphatic sac	Voigt 1937, p. 10–12
Methods
statolith description, chemical analysis and refractometry	n/a	Voigt 1937, p. 10–12
combustion of fossil skin samples and refractometry	n/a	Voigt 1937, p. 18
chemical analysis of fossil skin combustion remains	n/a	Voigt 1937, p. 19
Mode of preservation
soft tissues as direct 3D replication in silica	n/a	Voigt 1937, p. 19; Voigt 1988
soft tissue preservation process: tanning by humic acids, followed by impregnation and "molekularer Austausch" [molecular exchange] (Voigt 1937) of soft tissues by silicic acid	n/a	Voigt 1937, p. 19–20
soft tissue preservation process linked to diagenesis (metasomatism)	n/a	Voigt 1937, p. 19, p. 23, p. 27
tanning and silicification processes are mutually independent	n/a	Voigt 1988, p. 331
host sediment as source of silica	n/a	Voigt 1937, p. 20; Voigt 1988, p. 331
