# Supplementary material for: Fossilized anuran soft tissues reveal a new taphonomic model for the Eocene Geiseltal Konservat-Lagerstätte, Germany
Source: Sci Rep. 2024 Apr 23;14:7876. doi: 10.1038/s41598-024-55822-y (PMC11039752; doi:10.1038/s41598-024-55822-y)
Supplement: Supplementary file 4 — Supplementary Table 3. [file 41598_2024_55822_MOESM4_ESM.xlsx]

## Sheet: EPMA Analysis
Supplementary Table 3. Raw data for EPMA of sample GMH CeIII-4936a-1932-A1 (in resin).
1) Calculation of Oxygen by Stoichiometry
		durango_ap	4936-1-A1_	4936-1-A1_	4936-1-A1_2na	4936-1-A1_5na_again	4936-1-A1_organic	4936-1-A1_	durango
	Beam current (nA)	4.9851	4.9897	4.979	1.9981	4.9974	4.9989	5.0004	4.9943
Weight %	F	3.7339	2.6314	3.0811	2.7776	3.0797	0.1078	2.8284	3.701
	P	17.7707	11.3144	12.0546	11.2557	11.2877	0.175	10.6516	17.5931
	Cl	0.4036	0.15	0.0977	0.1893	0.1416	0.0125	0.1552	0.3941
	Ca	38.2429	30.4291	31.8511	30.5192	30.906	1.4869	27.3292	38.5166
	S	0.1526	1.0197	1.1218	1.2665	1.1511	9.2087	0.9527	0.1338
	O	38.2159	26.7588	28.2824	26.719	26.9147	0.8195	24.6653	38.0958
	Total	98.5195	72.3033	76.4887	72.7272	73.4808	11.8104	66.5824	98.4344
Atomic %	F	4.7598	4.6612	5.1462	4.8965	5.3681	1.465	5.4131	4.7282
	P	13.895	12.2932	12.3494	12.1706	12.0683	1.4589	12.5036	13.7862
	Cl	0.2757	0.1424	0.0875	0.1788	0.1323	0.091	0.1592	0.2698
	Ca	23.1084	25.5499	25.2165	25.5023	25.5358	9.5803	24.7923	23.3246
	S	0.1153	1.0703	1.1103	1.323	1.189	74.1771	1.0804	0.1013
	O	57.8458	56.283	56.0901	55.9288	55.7065	13.2276	56.0514	57.79
	Total	100	100	100	100	100	100	100	100
Oxide %	F	3.7339	2.6314	3.0811	2.7776	3.0797	0.1078	2.8284	3.701
	P2O5	40.72	25.9259	27.622	25.7914	25.8647	0.401	24.4071	40.3131
	Cl	0.4036	0.15	0.0977	0.1893	0.1416	0.0125	0.1552	0.3941
	CaO	53.5094	42.5764	44.566	42.7025	43.2437	2.0804	38.239	53.8925
	S	0.1526	1.0197	1.1218	1.2665	1.1511	9.2087	0.9527	0.1338
	Total	98.5195	72.3033	76.4887	72.7272	73.4808	11.8104	66.5824	98.4344
	X	-17659	13694	13514	13685	13685	13751	13514	-17724
	Y	-32551	-472	-581	-478	-478	-764	-601	-32513
	Z	233	79	78	78	85	67	77	236
	Point #	1	2	3	4	5	6	7	8
	Date	Wednesday, April 26, 2023 3:44:19 PM	Wednesday, April 26, 2023 3:52:43 PM	Wednesday, April 26, 2023 4:25:17 PM	Wednesday, April 26, 2023 5:19:56 PM	Wednesday, April 26, 2023 5:27:46 PM	Wednesday, April 26, 2023 5:31:32 PM	Wednesday, April 26, 2023 5:35:26 PM	Wednesday, April 26, 2023 5:39:15 PM
2) Measuring Oxygen
	Beam current (nA)	4.9775
Weight %	F	2.8767
	O	32.0139
	P	12.2025
	Cl	0.1009
	Ca	31.8193
	S	1.2162
	Total	80.2294
Atomic %	F	4.4785
	O	59.1813
	P	11.6525
	Cl	0.0841
	Ca	23.4816
	S	1.122
	Total	100
	X	13516
	Y	-580
	Z	78
	Point #	1
	Date	Wednesday, April 26, 2023 4:38:40 PM
