# Supplementary material for: Fossilized anuran soft tissues reveal a new taphonomic model for the Eocene Geiseltal Konservat-Lagerstätte, Germany
Source: Sci Rep. 2024 Apr 23;14:7876. doi: 10.1038/s41598-024-55822-y (PMC11039752; doi:10.1038/s41598-024-55822-y)
Supplement: Supplementary file 5 — Supplementary Table 4. [file 41598_2024_55822_MOESM5_ESM.xlsx]

## Sheet: FTIR Peak Assignment
Supplementary Table 4. FTIR peak assignments for the calcium phosphate mineral phase analyzed in a sample of the E-K layer from specimen GMH CeIII-4936a-1932.
	wavelength (cm-1)
	peak	shoulder
v2CO3	864
v1PO4	963
v3PO4	1012	1092
v3CO3	1436, 1456
