# Supplementary material for: Fossilized anuran soft tissues reveal a new taphonomic model for the Eocene Geiseltal Konservat-Lagerstätte, Germany
Source: Sci Rep. 2024 Apr 23;14:7876. doi: 10.1038/s41598-024-55822-y (PMC11039752; doi:10.1038/s41598-024-55822-y)
Supplement: Supplementary file 6 — Supplementary Table 5. [file 41598_2024_55822_MOESM6_ESM.xlsx]

## Sheet: XRD Bulk Mineralogy
	Supplementary Table 5. Raw data for X-ray diffraction bulk mineralogy analysis of sediment associated with Geiseltal anurans.
	Sample 1305-S1 represents a conservation material comprising mainly illite/smectite and muscovite with a minor composition of quartz, chlorite, feldspar and gypsum.
	Sample	Quartz	K-feldspar	Calcite	Aragonite	Gypsum	Hydroxylapatite	Muscovite	Illite/Smectite	Chlorite	Clay Subtotal	Total	Description	Site Prefix	Stratigraphic Intervall	Specimen Number
	1305-S1	10	3			1		33	49	4	86	100	grey contaminant on slab	CeIII	LUC/UMC	CeIII-1305-1933
	3012-S1	X			X						0	0	black/brown sediment	CeV	MUC	CeV-3012-1934
	3240-S1	X				X	X		X		0	0	black/brown sediment	LeoIII	UMC	LeoIII-3240-1934
	4947-S1						X				0	0	black/brown sediment	CeI	UHM	CeI-4947-1930
	4947-S2					X					0	0	black/brown sediment	CeI	UHM	CeI-4947-1930
	4976A-S1	X				X					0	0	black/brown sediment	CeVI	UMC	CeVI-4976A-1934
	6706-S1					X					0	0	black/brown sediment	CeII	LUC/UMC	CeII-6706-1930
	6706-S2					X					0	0	black/brown sediment	CeII	LUC/UMC	CeII-6706-1930
